# Supplementary material for: Change in the Kinetic Regime of Aggregation of Yeast Alcohol Dehydrogenase in the Presence of 2-Hydroxypropyl-β-cyclodextrin
Source: Int J Mol Sci. 2023 Nov 9;24(22):16140. doi: 10.3390/ijms242216140 (PMC10671268; doi:10.3390/ijms242216140)
Supplement: Supplementary file 1 [file ijms-24-16140-s001.zip]

Archive with 1 entries (1 files):
- ijms-2680894-supplementary.pdf
